# Supplementary material for: Advancing Interpretable Regression Analysis for Binary Data: A Novel Distributed Algorithm Approach
Source: Stat Med. 2024 Nov 3;43(29):5573–82. doi: 10.1002/sim.10250 (PMC11588971; doi:10.1002/sim.10250)
Supplement: Supplementary file 2 — Data S2 Supporting Information. [file SIM-43-5573-s002.R]

# ODAPB helper functions file
# Source this file before running analysis script.

library(MASS)
library(metafor)

################################################################################
##### Given a vector v, returns the mode (most frequent element) of v.      ####
################################################################################
getmode <- function(v) {
  uniqv <- unique(v)
  uniqv[which.max(tabulate(match(v, uniqv)))]
}

#######################################################
#####   Performs meta analysis for input data     ##### 
#######################################################
meta_analysis <- function(data_all) {
  # input: 
  # data_all: a dataframe, the columns should be [X1, ..., Xn, Y, siteID] (must be in this order).
  K <- length(unique(data_all$site)) - 1   # number of sites 
  p <- ncol(data_all) - 2                  # number of covariates
  n.site <- c(table(data_all$site))        # number of participants at each site
  
  fit_mat <- matrix(0, nrow=(K + 1), ncol=((p + 1) * 2 + 1)) 
  # populate the fit_mat, such that the i-th row will contain the beta coefficients, variance for site i
  for (i in 0:K) { # loop over every site
    X <- as.matrix(data_all[data_all$site == i, 1:(ncol(data_all) - 2)]) # covariate matrix for site i
    Y <- unlist(data_all[data_all$site == i,(ncol(data_all) - 1)])       # outcome vector for site i
    fit <- glm(Y ~ X, family = "quasipoisson")                           # fit linear model 
    fit_mat[(i + 1),1:(p + 1)] <- fit$coefficients                       
    fit_mat[(i + 1),(p + 2):(2 * (p + 1))] <- diag(vcov(fit))
  }
  # from fit_mat, get all sites' linear model fitting results (betas, vars, SE, phi)
  betas.local.all <- fit_mat[,1:(p + 1)]
  var.betas.local.all <- fit_mat[,(p + 2):(2 * (p + 1))]

  # get local site linear model fitting results (betas, vars, SE, phi)
  betas.local <- betas.local.all[1,] 
  # Inverse-variance weighting of local estimates for betas and gammas
  beta_bar <- apply(1/var.betas.local.all * betas.local.all, 2, sum)/apply(1/var.betas.local.all, 2, sum)
  SE.beta.meta <- sqrt(1/apply(1/var.betas.local.all,2,sum))
  # output
  meta_res <- data.frame(beta_bar, SE.beta.meta)
  return(meta_res)
  
}


############################################################
#####   Given data and coefficients, compute intercept ##### 
############################################################
getalpha <- function(data_all, ODAPB_betas) {
  
  K <- length(unique(data_all$site)) - 1  # number of sites
  p <- (ncol(data_all) - 2) + 1           # number of covariates + 1
  n.site <- c(table(data_all$site))       # number of sites
  alpha_all <- rep(0,(K + 1))             # alpha vector
  # loop over every site
  for (i in 0:K) {
    X <- as.matrix(data_all[data_all$site == i, 1:(ncol(data_all) - 2)]) # covariate matrix for site i
    Y <- unlist(data_all[data_all$site == i, (ncol(data_all) - 1)])      # outcome vector for site i
    n <- n.site[i + 1]                                                   # number of participants in site i
    design <- as.matrix(cbind(1,X))                                      # append column of ones to covariate matrix
    alpha_all[i + 1] <- sum((Y - exp(design %*% ODAPB_betas))^2/(exp(design %*% ODAPB_betas)))/(n - p)
  }
  
  alpha.hat.agg <- sum(alpha_all * n.site)/sum(n.site)
  return(alpha.hat.agg)
}

#######################################################
#####     Generate data for simulation study.     ##### 
#######################################################
generate_simulation_data <- function(K, betas, alpha, N, n_site, medication_prob, age_file){
  # Input:
  # K: number of patients per site 
  # betas: coefficients for the covariates, 4 x 1 vector
  # alpha: intercept value 
  # N: number of patients in total, i.e. N = n_site * K 
  # n_site: number of sites 
  # medication_prob: probability for a patient to receive medication
  # age_file: a dataframe we use to randomly sample with replacement from to generate age data, stored as "new_age.csv"
  
  X1 <- rbinom(n = N, size = 1, prob = medication_prob)         # Medication
  X2 <- sample(age_file$x, N, replace = (N > dim(age_file)[1])) # Age 
  X3 <- rbinom(n = N, size = 1, prob = 0.6)                     # Gender, 0.6 for female 
  X4 <- rbinom(n = N, size = 1, prob = 0.5)                     # Race, 0.5 for white
  X <- cbind(X1, X2, X3, X4)                                    # matrix of covariates 
  Y <- rep(0,N)                             
  prob = exp(alpha + X %*% betas)                               # compute the probability for the i-th subject to have outcome = 1
  for (i in 1:N){
    Y[i] = rbinom(n = 1, size = 1, prob = prob[i])              # populate the outcome vector, y
  }
  site <- rep(1:K, n_site)                                      # site indicates which site this patient is from, a vector looks like [1,2,3,...,K] repeated n_site times. 
  return (data.frame(X, Y, site))
}

###################################################################
#####      Wrapper function used in simulation studies.       ##### 
###################################################################
ODAPB = function(K, betas, alpha, N, n_site, medication_prob, age_file, local_site=NULL) {
  # Input: same as previous function
  # local_site: an integer indicating the ID of the local site, defaults to NULL
  data_all <- generate_simulation_data(K, betas, alpha, N, n_site, medication_prob, age_file)
  return (ODAPB_with_data(data_all))
}
