# Supplementary material for: Advancing Interpretable Regression Analysis for Binary Data: A Novel Distributed Algorithm Approach
Source: Stat Med. 2024 Nov 3;43(29):5573–82. doi: 10.1002/sim.10250 (PMC11588971; doi:10.1002/sim.10250)
Supplement: Supplementary file 3 — Data S3 Supporting Information. [file SIM-43-5573-s001.R]

##### Script for calculating point estimates, relative risks, and variances. 
# Source this file before running analysis script.

library(MASS)
library(metafor)
library(clubSandwich)

####################################################### 
#####        Main function with input data.       ##### 
####################################################### 
ODAPB_with_data = function(data_all, local_site=NULL){
  # input: 
  # data_all, a dataframe, the columns should be [X1, ..., Xn, Y, siteID] (must be in this order).
  # local_site: an integer indicating the ID of the local site, defaults to NULL
  X_all <- as.matrix(data_all[,1:(ncol(data_all)-2)]) # covariate matrix, first column to the third to last column of data_all
  Y_all <- unlist(data_all[,(ncol(data_all)-1)])      # outcome vector, second to last column of data_all
  site_all <- data_all[,ncol(data_all)]               # site ID vector, last column of data_all
  
  # Subset local data 
  # if local site ID is NULL, sets the site with the most number of patients as the local site. 
  data_local <- if (is.null(local_site)) data_all[data_all$site == getmode(data_all$site),] else data_all[data_all$site == local_site,]
  local_site <- data_local$site[1] # local site ID
  
  # Revalue site labels
  # sets the local site ID to be 0
  data_local$site <- 0
  data_all$site[data_all$site==local_site] <- 0
  data_all$site[data_all$site != 0] <- factor(data_all$site[data_all$site != 0],
                                              levels = sort(unique(data_all$site[data_all$site != 0])),
                                              labels = c(1:(length(unique(data_all$site))-1)))
  
  X_local <- as.matrix(data_local[,1:(ncol(data_local)-2)])     # covariate matrix of local data 
  Y_local <- data_local[,(ncol(data_local)-1)]                  # outcome vector of local data
  
  K <- length(unique(data_all$site)) - 1                        # number of sites (excluding local site)
  
  N <- nrow(data_all)                                           # total number of patients, including local site patients
  n_local <- nrow(data_local)                                   # total number of patients at local site
  
  ######################################################################################
  ######################################################################################
  ## Step 1: Get initial estimates for ODAPB via meta-analysis of individual sites,
  ## as well as local site estimates. 
  ######################################################################################
  ######################################################################################
  meta_results <- meta_analysis(data_all)
  
  beta_bar <- meta_results$beta_bar
  SE_beta_bar <- meta_results$SE.beta.meta
  var_meta <- SE_beta_bar ** 2
  ######################################################################################
  ######################################################################################
  ## Step 2: Using initial estimates, compute gradients at non-local sites before
  ## formulating and maximizing surrogate likelihood.
  ######################################################################################
  ######################################################################################

  ################################################
  #         Defining necessary functions         #
  ################################################
  
  # log-likelihood function for Poisson regression
  Lik = function(betas,X,Y){
    design <- as.matrix(cbind(1,X))
    betas <- as.matrix(betas)
    sum(Y*(design%*%betas) - exp(design%*%betas))/length(Y)
  }
  # For each site
  # Lgradient: First-order gradient of log-likelihood function for Poisson regression.
  Lgradient = function(betas,X,Y){
    design = as.matrix(cbind(1,X))
    betas <- as.matrix(betas)
    t(Y - exp(design%*%betas))%*%design/length(Y)
  }
  # For each site
  # Lgradient_2: Second-order gradient of log-likelihood function for Poisson regression.
  Lgradient_2 = function(betas,X){
    design = as.matrix(cbind(1,X))
    betas <- as.matrix(betas)
    t(c(-exp(design%*%betas))*design)%*%design/nrow(X)
  }

  #SL_beta1: Surrogate likelhood function (first-order) for Poisson regression.
  SL_beta = function(betas){
    betas <- as.matrix(betas)
    -Lik(betas,X_local,Y_local) - L%*%betas
  }

  #SL2_beta1: second-order surogate likelihood for Poisson regression
  SL2_beta = function(betas){
    betas <- as.matrix(betas)
    beta_temp = betas - beta_bar
    -Lik(betas,X_local,Y_local) - L%*%betas - 0.5*t(beta_temp)%*%L2%*%t(t(beta_temp))
  }

  #Meat of the sandwich estimator of variance for Poisson regression.
  L_gradient_meat = function(betas,X,Y) {
    design = as.matrix(cbind(1,X))
    betas = as.matrix(betas)
    Z = exp(design%*%betas)
    t(c(Y-Z)*design) %*% (c(Y-Z)*design)
  }

  #Sandwich estimator for ODAPB variance. 
  Sandwich = function(betas,X,Y,nlocal,N){
    mat_L1 = L_gradient_meat(betas,X,Y)
    mat_L2 = Lgradient_2(betas,X)*nlocal
    out = -1
    tryCatch(
      {
        inv_L2 = solve.default(mat_L2)
        out = diag(inv_L2%*%mat_L1%*%inv_L2*(nlocal/N))
      },
      error=function(cond) {return(-1)}
    )
    if(length(out) == 1) {out = rep(NA, 5)}
    return(out)
  }
  
  #Sandwich estimator for ODAPB variance. 
  SandwichPooled = function(betas,X,Y,N){
    mat_L1 = L_gradient_meat(betas,X,Y)
    mat_L2 = Lgradient_2(betas,X) * N
    out = -1
    tryCatch(
      {
        inv_L2 = solve.default(mat_L2)
        out = diag(inv_L2 %*% mat_L1 %*% inv_L2)
      },
      error=function(cond) {return(-1)}
    )
    if(length(out) == 1) {out = rep(NA, 5)}
    return(out)
  }
  
  ##########################################################
  # 1st/2nd order gradient calculation for non-local sites #
  ##########################################################
  
  # calculate the gradient in each site (other than the local site, which will be calculated in next step)
  L = matrix(0, nrow = K, ncol = length(beta_bar)) # Store the first order gradient (each is a q-dimensional vector)
  L2 = matrix(0, nrow = K, ncol = (length(beta_bar))^2) # Store the second order gradient (each is a q*q matrix, we expand it into a vector) for each site.

  nsite = rep(0, K)  #will be filled in with sample size in each site (other than local site)
  for (i in 1:K){
    Xsite = X_all[which(data_all$site==i),] #Predictors in the ith site
    Ysite = Y_all[which(data_all$site==i)]  #Outcomes in the ith site
    nsite[i] = length(Ysite) #ith site size
    L[i,] = Lgradient(beta_bar, Xsite, Ysite) #first order gradient
    L2[i,] = as.vector(Lgradient_2(beta_bar, Xsite)) #second order gradient
  }


  ###############################################
  # Local process #
  ###############################################


  #Calculate the global first order gradients
  L_local = Lgradient(beta_bar, X_local, Y_local)
  L = apply(rbind(diag(nsite)%*%L, L_local*n_local), 2, sum)/(sum(nsite)+n_local) - L_local

  #Calculate the global first order gradients
  L2_local = Lgradient_2(beta_bar, X_local)
  #Calculate the global second order gradient
  L2 = apply(diag(c(n_local, nsite))%*%rbind(as.vector(L2_local), L2), 2, sum)/(sum(nsite)+n_local)
  L2 = matrix(L2, ncol = length(beta_bar), nrow = length(beta_bar)) - L2_local

  
  ######################################
  #      Estimation and Inference      #
  ######################################
  # Point estimation and standard error (average across sites (sample-size weighted))
  
  ODAPB1 = 1 # assigns a value to ODAPB2, it will be changed to the output of optim function if optim successfully runs
  tryCatch(
    {
      ODAPB1 = optim(beta_bar,SL_beta,control = list(maxit = 50000, reltol = 1e-12), hessian = TRUE) 
      ODAPB1_betas = ODAPB1$par
      ODAPB1_alpha = getalpha(data_all, ODAPB1_betas)
    },
    error=function(cond) {return(-1)},
    warning=function(cond) {return (-1)},
    finally={}
  )
  # If failed to run optim, i.e. ODAPB1 did not get updated, set it to be NA 
  if(mode(ODAPB1) != "list"){
    ODAPB1_betas = rep(NA, 5)
    ODAPB1_alpha = rep(NA, 1)
  }
  ODAPB2 = 1 # assigns a value to ODAPB2, it will be changed to the output of optim function if optim successfully runs
  tryCatch(
    {
      ODAPB2 = optim(beta_bar,SL2_beta,control = list(maxit = 50000, reltol = 1e-12), hessian = TRUE)
      ODAPB2_betas = ODAPB2$par
      ODAPB2_alpha = getalpha(data_all, ODAPB2_betas)
    },
    error=function(cond) {return(-1)}
  )
  # If failed to find an optimal solution, i.e. ODAPB2 did not get updated, set it to be NA
  if(mode(ODAPB2) != "list"){
    ODAPB2_betas = rep(NA, 5)
    ODAPB2_alpha = rep(NA, 1)
  }
  #####################################
  # Sandwich variance for ODAPB       #
  #####################################
  var_odapb = Sandwich(ODAPB2_betas,X_local,Y_local,n_local,N)
  
  ######################################
  # Pooled estimator                   #
  ######################################
  fitall = glm(Y_all ~ X_all, family = "poisson")
  betas_pool = fitall$coefficients
  var_pool = (summary(fitall)$coefficients[,2]) ** 2
  var_pool_sandwich = SandwichPooled(betas_pool, X_all, Y_all, N)
  ######################################
  # PART 6: output                     #
  ######################################
  output = c(
    meta_beta_est = beta_bar, 
    pooled_beta_est = betas_pool,     
    ODAPB2_beta_est = ODAPB2_betas,   
    var_meta = var_meta,
    var_pool = var_pool,
    var_pool_sandwich = var_pool_sandwich,
    var_odapb = var_odapb
  )
}
